# Supplementary material for: Azithromycin Resistance through Interspecific Acquisition of an Epistasis-Dependent Efflux Pump Component and Transcriptional Regulator in Neisseria gonorrhoeae
Source: mBio. 2018 Aug 7;9(4):e01419-18. doi: 10.1128/mBio.01419-18 (PMC6083905; doi:10.1128/mBio.01419-18)
Supplement: TABLE S1 [file mbo004184013st1.xlsx]

## Sheet: Sheet1
Supplementary Table 1. Population genetics statistics calculated for all mtr loci
	π				Tajima's D				r2
Locus	Mean	W	P-value*		Mean	W	P-value*		Mean	W	P-valuea
mtrR	0.007	26738	0.01		-0.89	46582	0.07		0.34	5831300000	< 0.0001
mtrP	0.003	12520	0.5		-1.94	400	0.012		0.52	12000000000	< 0.0001
mtrC	0.004	58895	0.009		-1.56	20940	< 0.0001		0.13	7087600000	< 0.0001
mtrD	0.013	58662	< 0.0001		-0.73	228620	0.0006		0.3	34600000000	< 0.0001
mtrE	0.005	70797	0.007		-1.25	47717	< 0.0001		0.18	3823300000	< 0.0001
mtrRCDE	0.009	228890	< 0.0001		-1.03	353210	< 0.0001		0.14	-	-
*Significance assessed by comparing population genetics statistics calculated for each locus to the whole genome background
aTest comparing linakge within each locus to the mtrRCDE background
