# Supplementary material for: Azithromycin Resistance through Interspecific Acquisition of an Epistasis-Dependent Efflux Pump Component and Transcriptional Regulator in Neisseria gonorrhoeae
Source: mBio. 2018 Aug 7;9(4):e01419-18. doi: 10.1128/mBio.01419-18 (PMC6083905; doi:10.1128/mBio.01419-18)
Supplement: TABLE S2 [file mbo004184013st2.xlsx]

## Sheet: Sheet1
Supplementary Table 2. gsi values as a measure of genealogical exclusivity and admixture
	gsi N. meningitidis				gsi N. lactamica				gsi N. polysaccharea
Locus	Mean	W	P-value		Mean	W	P-value		Mean	W	P-value
mtrR	0.37	286570	< 0.0001		0.94	12152	< 0.0001		0.76	30354	< 0.0001
mtrC	0.95	220190	< 0.0001		0.86	860	< 0.0001		0.66	7864	< 0.0001
mtrD	0.97	210370	< 0.0001		0.88	999	< 0.0001		0.69	11559	< 0.0001
mtrE	0.99	197620	6.001e-11		0.96	34126	< 0.0001		0.72	22837	< 0.0001
29 Core Genes	0.94	-	-		0.99	-	-		0.92	-	-
Significance in gsi was assessed by comparing each locus within mtrRCDE to 29 core loci within the surrounding 50 kb region
