# Supplementary material for: Azithromycin Resistance through Interspecific Acquisition of an Epistasis-Dependent Efflux Pump Component and Transcriptional Regulator in Neisseria gonorrhoeae
Source: mBio. 2018 Aug 7;9(4):e01419-18. doi: 10.1128/mBio.01419-18 (PMC6083905; doi:10.1128/mBio.01419-18)
Supplement: TABLE S3 [file mbo004184013st3.xlsx]

## Sheet: Sheet1
Supplemental Table 3. Oligonucleotide primers and PCR conditions used for construction of DNA template for transformation and Sanger sequencing to confirm transformation
Region Amplified	Strain-Specificity	Forward Primer Name	Forward Primer Sequence (5'->3')	Reverse Primer Name	Reverse Primer Sequence (5'->3')	Annealing Tm (°C)	Extension Time (sec)
mtr operon	GCGS0276/GCGS0402	mtr_operon_F1	TTGTAACGCAGTCCGACCAA	mtr_operon_R1	TTTCGCCGGAAGAGAACCAA	61	105
mtrE	GCGS0276	KCY_MIA_mtrE_intergenic_8_F1_DUS	ATGCCGTCTGAACCGGTTTGGGTATCCCGTTT	KCY_mtrE_intergenic_1427_R1	TCAGACGGCATCAGGACTTT	61	60
mtrD	GCGS0276	KCY_mtrD_intergenic_1433_F1_DUS	ATGCCGTCTGAAGGCGGTTCTCAGACGGTATTT	KCY_mtrD_intergenic_4726_R1	TCAAGCTGACGTTCAGACGG	61	60
mtrC	GCGS0276	KCY_mtrC_intergenic_4691_F1_DUS	ATGCCGTCTGAAGTTTTGGCTTCAGATGCCGT	KCY_mtrC_intergenic_5963_R1	TGCCTGTTGATTGGCAAAACC	61	60
mtr promoter	GCGS0276	F_126_mtrRpromoter_DUS	ATGCCGTCTGAATACCCGAATGTTCGAACGGG	R_175_mtrRpromoter	GATTTCGTTGAGCGAGGTGC	61	60
mtrR	GCGS0276	KCY_mtrR_intergenic_6280_F1_DUS	ATGCCGTCTGAACCTCATCAAACCGACCCGAA	KCY_mtrR_intergenic_6934_R1	CAGGTCGGGATGGTTTTCCA	61	60
partial mtrC and mtrD	GCGS0276	mtrC_D_F_DUS	ATGCCGTCTGAAGATTGTGAATGCCCAAGGCG	mtrC_D_R	CACGCAAAAATAGGGCGGTC	61	30
partial mtrD	GCGS0276	mtrD_18_36_F1_DUS	ATGCCGTCTGAACGACCGCCCTATTTTTGCG	mtrD_337_356_R1	GGCAGCGTGCTCAATACTTC	61	30
partial mtrD	GCGS0276	mtrD_265_284_F2_DUS	ATGCCGTCTGAAAGCGTGAGCCTGACCTTTAC	mtrD_664_645_R2	CGGGAAGCGAACCGATAGAA	61	30
partial mtrD	GCGS0276	mtrD_625_644_F3_DUS	ATGCCGTCTGAAAACGTCCAGATTTCAGCGGG	mtrD_957_977_R3	TCGTAAGGGGTTTTCCAGCTC	61	30
partial mtrD	GCGS0276	mtrD_897_916_F4_DUS	ATGCCGTCTGAAGACGGCAAAGGCGGTTAAAG	mtrD_1293_1312_R4	CCGAAATCTGACCCATCGCT	61	30
partial mtrD	GCGS0276	mtrD_1227_1246_F5_DUS	ATGCCGTCTGAAGGTGGTTGAAAACGTCGAGC	mtrD_1655_1674_R5	AGTCGGCAGACGCATAAACA	61	30
partial mtrD	GCGS0276	mtrD_1582_1601_F6_DUS	ATGCCGTCTGAAGTTGCCAAAGTGCTGCGTAA	mtrD_2017_2036_R6	TTGATGCTCAGACCCGAACC	61	30
partial mtrD	GCGS0276	mtrD_1963_1983_F7_DUS	ATGCCGTCTGAAAAAGACGGTTTTGGCATCGC	mtrD_2388_2407_R7	TAGCAATGGTGGAAAGCGGT	61	30
partial mtrD	GCGS0276	mtrD_2356_2375_F8_DUS	ATGCCGTCTGAACTGACCGTGCCGAACAAATC	mtrD_2705_2724_R8	ACCGATCAAACCCAACGGAA	61	30
partial mtrD	GCGS0276	mtrD_2649_2668_F9_DUS	ATGCCGTCTGAAGGTACTTGCCGCGCTTTATG	mtrD_3035_3054_R9	CATCCCCCAGAATACGGTCG	61	30
partial mtrD	GCGS0276	mtrD_2959_2979_F10_DUS	ATGCCGTCTGAATTCGCCTTTATTTTGGGCGTG	mtrD_3155_3174_R10	ACCCGCTTTTGATGCATGTC	61	30
mtrE	GCGS0402	KCY_MIA_mtrE_intergenic_8_F1_DUS	ATGCCGTCTGAACCGGTTTGGGTATCCCGTTT	MIA_mtrE_intergenic_1433_R2	GGTTTTCAGACGGCATCAGG	61	60
mtrD	GCGS0402	MIA_mtrD_intergenic_1424_F1_DUS	ATGCCGTCTGAATCTGAAAACCCGTGGGCG	MIA_mtrD_intergenic_4715_R1	AGACGGCATCTGAAGCCAAA	61	60
mtrC	GCGS0402	MIA_mtrC_intergenic_4695_F1_DUS	ATGCCGTCTGAAGTTTGGCTTCAGATGCCGTC	MIA_mtrC_intergenic_5997_R1	CGAAGCAGGCGGTTTTGTA	61	60
mtr promoter	GCGS0402	KCY_mtrC_F_4983_DUS	ATGCCGTCTGAATGCGTTATCCACCGCCACTT	R_175_mtrRpromoter_MIA	GATTTCGTTGAGCGATGTGC	61	60
mtrR	GCGS0402	MIA_mtrR_intergenic_6196_F1_DUS	ATGCCGTCTGAAAGAACACCTGATGCTTGCCG	MIA_mtrR_intergenic_6705_R1	TCACCGGAAGAGAACCAACG	61	60
mtr promoter	GCGS0276	KCY_mtrC_F_4983	ATGCCGTCTGAATGCGTTATCCACCGCCACTT	R_175_mtrRpromoter	GATTTCGTTGAGCGAGGTGC	61	60
mtrD	GCGS0834	06_25_18_LAX_mtrD1_F	GATGCTTTCGTCGGATGTGC	06_25_18_LAX_mtrD1_R	CGATGGTCGGAATCAGCGTA	61	60
mtr promoter	GCGS0834	06_25_18_LAX_mtrP_F	ACGCATCGCCTTAGAAGCATA	06_25_18_LAX_mtrP_R	GCACTCCGTTTGAACATCGG	61	60
