# Supplementary material for: Azithromycin Resistance through Interspecific Acquisition of an Epistasis-Dependent Efflux Pump Component and Transcriptional Regulator in Neisseria gonorrhoeae
Source: mBio. 2018 Aug 7;9(4):e01419-18. doi: 10.1128/mBio.01419-18 (PMC6083905; doi:10.1128/mBio.01419-18)
Supplement: TABLE S4 [file mbo004184013st4.xlsx]

## Sheet: Sheet1
Supplementary Table 4. Number of significantly differentially expressed (DE) genomic features between strains at FDR < 0.01
Comparision	No Drug	+ AZI 120 minutes
GCGS0276 versus 28Bl	482 (1152)	473 (1033)
GCGS0276 versus 28BlΔGCGS0276-mtrD	536 (1303)	547 (1136)
28Bl versus 28BlΔGCGS0276-mtrD	29 (57)	54 (74)
28BlΔGCGS0276-mtrRpCDE versus 28BlΔGCGS0276-mtrD	11 (29)	203 (337)
Values outside of parentheses show the number of DE coding-domain regions (CDS).
Values inside parentheses show the total number of DE genomic features including IGRs, rRNAs, tRNAs, and anti-sense CDSs.
